# Supplementary material for: A Comprehensive Evaluation of Effects on Water-Level Deficits on Tomato Polyphenol Composition, Nutritional Quality and Antioxidant Capacity
Source: Antioxidants (Basel). 2022 Aug 16;11(8):1585. doi: 10.3390/antiox11081585 (PMC9405155; doi:10.3390/antiox11081585)
Supplement: Supplementary file 1 [file antioxidants-11-01585-s001.zip]

Archive with 1 entries (1 files):
- antioxidants-1859411-supplementary.pdf
